# Supplementary material for: A Differential Proteomic Approach to Characterize the Cell Wall Adaptive Response to CO2 Overpressure during Sparkling Wine-Making Process
Source: Microorganisms. 2020 Aug 4;8(8):1188. doi: 10.3390/microorganisms8081188 (PMC7465653; doi:10.3390/microorganisms8081188)
Supplement: Supplementary file 1 [file microorganisms-08-01188-s001.zip]

Archive with 3 entries (3 files):
- Supplementary table 1.xlsx
- Supplementary table 2.xlsx
- Supplementary table 3.xlsx
