# Supplementary material for: A Differential Proteomic Approach to Characterize the Cell Wall Adaptive Response to CO2 Overpressure during Sparkling Wine-Making Process
Source: Microorganisms. 2020 Aug 4;8(8):1188. doi: 10.3390/microorganisms8081188 (PMC7465653; doi:10.3390/microorganisms8081188)
Supplement: Supplementary file 1 [file microorganisms-08-01188-s001.zip › Supplementary table 1.xlsx]

## Sheet: Hoja1
Supplementary table 1. List of total proteins related to cell wall and flocculation identified in S. cerevisiae P29 and G1, under both study conditions (PC, CO2 overpressure condition; and NPC, non-pressure conditions) and sampling times (T1, middle of the second fermentation; T2, one month after it). Data show protein and gene names, accession number of Uniprot, molecular function, score, peptid…
CELL WALL
Condition			Molecular function	PCT1								PCT2								NPCT1								NPCT2
Strain				P29				G1				P29				G1				P29				G1				P29				G1
Protein	Gene name	Accession number (Uniprot)		Score	Peptides	mol%	SD	Score	Peptides	mol%	SD	Score	Peptides	mol%	SD	Score	Peptides	mol%	SD	Score	Peptides	mol%	SD	Score	Peptides	mol%	SD	Score	Peptides	mol%	SD	Score	Peptides	mol%	SD
Bgl2p*	BGL2	P15703	Endo-beta-1,3-glucanase	30.3322	9	0.36b	0.04	40.0995	6	0.239a	0.005	39.39	15	1.0c	0.1	96.6056	7	1.31d	0.02	90.619	13	0.26a	0.05	117.45	12	0.242a	0.003	41.1	18	1.3d	0.1	63.4784	9	1.28d	0.01
Ccw14p*	CCW14	O13547	Glycoprotein	n.f.	n.f.	n.f.a		37.6654	4	0.18c	0.04	n.f.	n.f.	n.f.a		n.f.	n.f.	n.f.a		39.6158	3	0.05b	0.03	50.1655	4	0.233d	0.007	n.f.	n.f.	n.f.a		n.f.	n.f.	n.f.a
Cis3p*	CIS3	P47001	Mannoprotein (PIR)	6.16673	3	0.21c	0.05	12.8499	4	0.32d	0.04	n.f.	n.f.	n.f.a		18.3395	3	1.0e	0.1	16.9872	4	0.13b	0.02	26.8046	5	0.18bc	0.05	n.f.	n.f.	n.f.a		24.8781	7	2.2f	0.1
Crh1p	CRH1	P53301	Chitin transglycosylase	n.f.	n.f.	n.f.a		8.83916	2	0.05a	0.03	n.f.	n.f.	n.f.a		5.64859	2	0.217c	0.005	28.4587	10	0.11b	0.07	51.0701	8	0.090b	0.004	n.f.	n.f.	n.f.a		11.42	3	0.236c	0.004
Cwp1p	CWP1	P28319	Mannoprotein	n.f.	n.f.	n.f.a		n.f.	n.f.	n.f.a		n.f.	n.f.	n.f.a		n.f.	n.f.	n.f.a		14.7854	6	0.11b	0.05	6.62566	2	0.03a	0.02	n.f.	n.f.	n.f.a		n.f.	n.f.	n.f.a
Dan4p	DAN4	P47179	Mannoprotein	n.f.	n.f.	n.f.a		n.f.	n.f.	n.f.a		n.f.	n.f.	n.f.a		n.f.	n.f.	n.f.a		4.03886	2	0.018b	0.004	n.f.	n.f.	n.f.a		n.f.	n.f.	n.f.a		n.f.	n.f.	n.f.a
Dse4p	DSE4	P53753	Daughter cell-specific protein	5.10853	3	0.05a	0.02	n.f.	n.f.	n.f.a		n.f.	n.f.	n.f.a		n.f.	n.f.	n.f.a		106.238	18	0.16b	0.07	35.0261	7	0.05a	0.04	n.f.	n.f.	n.f.a		9.35627	2	0.11b	0.01
Ecm33p*	ECM33	P38248	GPI-anchored protein	8.01751	2	0.12c	0.03	20.6059	2	0.067b	0.005	n.f.	n.f.	n.f.a		38.9919	3	0.5e	0.1	37.6019	4	0.06b	0.02	38.8852	3	0.043b	0.006	n.f.	n.f.	n.f.a		18.1192	3	0.332d	0.005
Egt2p	EGT2	P42835	GPI-anchored endoglucanase	n.f.	n.f.	n.f.a		n.f.	n.f.	n.f.a		n.f.	n.f.	n.f.a		n.f.	n.f.	n.f.a		n.f.	n.f.	n.f.a		2.84265	2	0.016b	0.004	n.f.	n.f.	n.f.a		n.f.	n.f.	n.f.a
Exg1p*	EXG1	P23776	Exo-beta-1,3-glucanase	35.3629	15	0.32c	0.02	62.2399	11	0.25b	0.02	21.07	7	0.18a	0.05	109.858	10	1.0f	0.1	150.861	23	0.258bc	0.004	136.973	19	0.20ab	0.02	35.07	15	0.42d	0.06	53.5711	11	0.80e	0.07
Exg2p	EXG2	P52911	Exo-beta-1,3-glucanase	n.f.	n.f.	n.f.a		5.1651	2	0.03c	0.01	n.f.	n.f.	n.f.a		n.f.	n.f.	n.f.a		7.80457	3	0.015b	0.006	7.94886	2	0.011b	0.004	n.f.	n.f.	n.f.a		n.f.	n.f.	n.f.a
Gas1p*	GAS1	P22146	Beta-1,3-glucanosyltransferase	20.7927	8	0.129c	0.006	6.11979	3	0.05ab	0.02	n.f.	n.f.	n.f.a		19.4937	3	0.22d	0.04	70.1402	10	0.07b	0.04	42.3812	10	0.074b	0.004	n.f.	n.f.	n.f.a		17.9229	6	0.33e	0.06
Gas3p	GAS3	Q03655	Beta-1,3-glucanosyltransferase	n.f.	n.f.	n.f.a		n.f.	n.f.	n.f.a		n.f.	n.f.	n.f.a		n.f.	n.f.	n.f.a		13.474	4	0.03c	0.01	5.14825	2	0.013b	0.005	n.f.	n.f.	n.f.a		n.f.	n.f.	n.f.a
Gas5p	GAS5	Q08193	Beta-1,3-glucanosyltransferase	n.f.	n.f.	n.f.ns		n.f.	n.f.	n.f.ns		n.f.	n.f.	n.f.ns		n.f.	n.f.	n.f.ns		12.4405	5	0.05ns	0.03	30.1973	7	0.07ns	0.05	n.f.	n.f.	n.f.ns		n.f.	n.f.	n.f.ns
Hsp150p*	HSP150	P32478	O-mannosylated heat shock protein	n.f.	n.f.	n.f.a		n.f.	n.f.	n.f.a		n.f.	n.f.	n.f.a		32.8605	5	1.0d	0.1	11.5091	2	0.03a	0.02	15.7673	2	0.03a	0.02	6.15	3	0.14b	0.08	15.3484	4	0.5c	0.1
Kre9p	KRE9	P39005	Glycoprotein	n.f.	n.f.	n.f.ns		n.f.	n.f.	n.f.ns		n.f.	n.f.	n.f.ns		n.f.	n.f.	n.f.ns		8.97875	3	0.07ns	0.05	n.f.	n.f.	n.f.ns		n.f.	n.f.	n.f.ns		n.f.	n.f.	n.f.ns
Pir1p	PIR1	Q03178	O-glycosylated protein	n.f.	n.f.	n.f.a		n.f.	n.f.	n.f.a		n.f.	n.f.	n.f.a		n.f.	n.f.	n.f.a		9.84447	2	0.02a	0.01	n.f.	n.f.	n.f.a		n.f.	n.f.	n.f.a		14.7551	4	0.4b	0.1
Pir3p	PIR3	Q03180	O-glycosylated protein	n.f.	n.f.	n.f.a		n.f.	n.f.	n.f.a		n.f.	n.f.	n.f.a		25.1953	3	0.456b	0.003	17.3725	3	0.04a	0.03	n.f.	n.f.	n.f.a		n.f.	n.f.	n.f.a		20.4054	4	0.444b	0.005
Plb2p	PLB2	Q03674	Phospholipase B	4.93437	4	0.064c	0.004	n.f.	n.f.	n.f.a		n.f.	n.f.	n.f.a		n.f.	n.f.	n.f.a		40.32	6	0.044b	0.005	n.f.	n.f.	n.f.a		n.f.	n.f.	n.f.a		n.f.	n.f.	n.f.a
Pst1p*	PST1	Q12355	Protoplasts-secreted protein	37.7705	10	0.2c	0.1	75.4512	10	0.23c	0.03	n.f.	n.f.	n.f.a		18.1411	5	0.5d	0.1	70.3644	10	0.092ab	0.003	172.198	12	0.12b	0.05	n.f.	n.f.	n.f.a		15.855	4	0.264c	0.004
Scw10p*	SCW10	Q04951	Soluble cell wall protein	14.8281	5	0.17b	0.03	n.f.	n.f.	n.f.a		2.06	2	0.08a	0.04	8.6946	2	0.3c	0.1	59.019	12	0.218bc	0.005	28.698	5	0.08a	0.05	7.49	6	0.26bc	0.03	26.9666	6	0.7d	0.1
Scw11p	SCW11	P53189	Soluble cell wall protein	n.f.	n.f.	n.f.ns		n.f.	n.f.	n.f.ns		n.f.	n.f.	n.f.ns		n.f.	n.f.	n.f.ns		5.61063	2	0.05ns	0.03	6.18644	2	0.05ns	0.03	n.f.	n.f.	n.f.ns		n.f.	n.f.	n.f.ns
Scw4p*	SCW4	P53334	Soluble cell wall protein	11.3728	8	0.233c	0.003	39.1185	5	0.148ab	0.006	10.6	6	0.225c	0.004	33.4279	4	0.5d	0.1	77.5306	14	0.210c	0.004	73.3503	9	0.122a	0.004	24.51	12	0.5d	0.1	17.9549	2	0.18bc	0.02
Sim1p*	SIM1	P40472	SUN family protein	n.f.	n.f.	n.f.a		n.f.	n.f.	n.f.a		n.f.	n.f.	n.f.a		16.7762	2	0.38d	0.07	23.2653	6	0.12b	0.07	9.03633	4	0.08ab	0.03	n.f.	n.f.	n.f.a		9.5711	2	0.27c	0.04
Ssa1p*	SSA1	P10591	ATPase	197.689	42	0.39de	0.06	730.008	45	0.5e	0.1	134.1	28	0.315cd	0.002	48.9485	8	0.29bc	0.03	475.72	46	0.19a	0.05	449.393	49	0.22ab	0.04	57.88	29	0.309cd	0.002	152.439	25	0.7f	0.1
Ssa2p*	SSA2	P10592	HSP70 family ATP-binding protein	235.635	47	0.5c	0.1	702.424	47	0.50c	0.03	144.35	28	0.322b	0.005	n.f.	n.f.	n.f.a		529.325	53	0.24b	0.03	437.171	52	0.2b	0.1	11.46	27	0.289b	0.006	124.409	23	0.7d	0.1
Sun4p	SUN4	P53616	Glucanase-related protein	n.f.	n.f.	n.f.ns		n.f.	n.f.	n.f.ns		n.f.	n.f.	n.f.ns		n.f.	n.f.	n.f.ns		12.2675	4	0.09ns	0.04	5.67562	2	0.04ns	0.03	n.f.	n.f.	n.f.ns		n.f.	n.f.	n.f.ns
FLOCCULATION
Flo11p	FLO11	P08640	Flocculin	n.f.	n.f.	n.f.a		n.f.	n.f.	n.f.a		n.f.	n.f.	n.f.a		n.f.	n.f.	n.f.a		5.32797	2	0.04a	0.02	14.6785	2	0.04a	0.02	n.f.	n.f.	n.f.a		4.74975	2	0.3b	0.1
Gal83p	GAL83	Q04739	Snf1 kinase beta-subunit	n.f.	n.f.	n.f.a		n.f.	n.f.	n.f.a		n.f.	n.f.	n.f.a		n.f.	n.f.	n.f.a		8.36158	4	0.05b	0.03	11.2412	2	0.02a	0.01	n.f.	n.f.	n.f.a		n.f.	n.f.	n.f.a
Hsp12p	HSP12	P22943	Heat shock protein	n.f.	n.f.	n.f.a		n.f.	n.f.	n.f.a		n.f.	n.f.	n.f.a		n.f.	n.f.	n.f.a		7.82524	2	0.03b	0.01	n.f.	n.f.	n.f.a		n.f.	n.f.	n.f.a		n.f.	n.f.	n.f.a
Snf1p	SNF1	P06782	AMP-activated S/T kinase	n.f.	n.f.	n.f.ns		n.f.	n.f.	n.f.ns		n.f.	n.f.	n.f.ns		n.f.	n.f.	n.f.ns		3.79979	2	0.007ns	0.005	6.99601	4	0.015ns	0.006	n.f.	n.f.	n.f.ns		n.f.	n.f.	n.f.ns
Snf2p	SNF2	P22082	SWI/SNF complex catalytic subunit	n.f.	n.f.	n.f.a		n.f.	n.f.	n.f.a		n.f.	n.f.	n.f.a		n.f.	n.f.	n.f.a		3.26337	2	0.002b	0.001	n.f.	n.f.	n.f.a		n.f.	n.f.	n.f.a		n.f.	n.f.	n.f.a
