# Supplementary material for: A Differential Proteomic Approach to Characterize the Cell Wall Adaptive Response to CO2 Overpressure during Sparkling Wine-Making Process
Source: Microorganisms. 2020 Aug 4;8(8):1188. doi: 10.3390/microorganisms8081188 (PMC7465653; doi:10.3390/microorganisms8081188)
Supplement: Supplementary file 1 [file microorganisms-08-01188-s001.zip › Supplementary table 3.xlsx]

## Sheet: GO TERMS G1
Supplementary table 3. Biological processes (GO terms) of cell wall-related proteins detected in S. cerevisiae G1 under PC (CO₂ overpressure condition) and NPC (non-pressure condition), and in each sampling time: T1 (at the middle of the second fermentation) and T2 (one month after it). GO terms were obtained considering a p-value < 0.01.
Cell wall
		PCT1					PCT2					NPCT1					NPCT2
Gene Ontology term	Genome frequency	Cluster frequency	Corrected	FDR	False	Genes annotated to the term	Cluster frequency	Corrected	FDR	False	Genes annotated to the term	Cluster frequency	Corrected	FDR	False	Genes annotated to the term	Cluster frequency	Corrected	FDR	False	Genes annotated to the term
			P-value		Positives			P-value		Positives			P-value		Positives			P-value		Positives
(1->3)-beta-D-glucan biosynthetic process	11 of 7166 genes, 0.2%											3 of 23 genes, 13.0%	0.00076	0	0	GAS5, GAS1, GAS3
(1->3)-beta-D-glucan metabolic process	11 of 7166 genes, 0.2%											3 of 23 genes, 13.0%	0.00076	0	0	GAS1, GAS3, GAS5
carbohydrate metabolic process	294 of 7166 genes, 4.1%	6 of 12 genes, 50.0%	0.0004	0	0	CRH1, BGL2, SCW4, EXG1, GAS1, EXG2	7 of 13 genes, 53.8%	1.39e-05	0	0	SIM1, CRH1, BGL2, SCW4, EXG1, GAS1, SCW10	12 of 23 genes, 52.2%	2.69e-09	0	0	GAS1, GAS3, SIM1, SCW4, BGL2, SCW10, GAS5, CRH1, EXG1, SUN4, SCW11, EXG2	7 of 17 genes, 41.2%	0.00032	0	0	GAS1, BGL2, SCW10, SIM1, EXG1, CRH1, SCW4
cell wall (1->3)-beta-D-glucan biosynthetic process	7 of 7166 genes, 0.1%											3 of 23 genes, 13.0%	0.00016	0	0	GAS5, GAS1, GAS3
cell wall (1->3)-beta-D-glucan metabolic process	7 of 7166 genes, 0.1%											3 of 23 genes, 13.0%	0.00016	0	0	GAS5, GAS1, GAS3
cell wall beta-glucan biosynthetic process	7 of 7166 genes, 0.1%											3 of 23 genes, 13.0%	0.00016	0	0	GAS5, GAS1, GAS3
cell wall beta-glucan metabolic process	11 of 7166 genes, 0.2%											3 of 23 genes, 13.0%	0.00076	0	0	GAS5, GAS3, GAS1
cell wall macromolecule metabolic process	51 of 7166 genes, 0.7%											4 of 23 genes, 17.4%	0.00299	0	0	GAS5, CRH1, GAS1, GAS3
cell wall organization	250 of 7166 genes, 3.5%	10 of 12 genes, 83.3%	1.66e-11	0	0	PST1, SCW4, ECM33, BGL2, EXG2, CIS3, CRH1, CCW14, EXG1, GAS1	12 of 13 genes, 92.3%	1.73e-15	0	0	CIS3, SCW10, PIR3, PST1, EXG1, SCW4, HSP150, CRH1, SIM1, GAS1, BGL2, ECM33	18 of 23 genes, 78.3%	1.51e-20	0	0	EXG2, SUN4, SCW11, GAS5, PST1, CRH1, EXG1, CIS3, SCW10, BGL2, GAS3, HSP150, CWP1, ECM33, CCW14, GAS1, SCW4, SIM1	13 of 17 genes, 76.5%	2.27e-14	0	0	GAS1, BGL2, PIR1, SCW4, SIM1, HSP150, SCW10, PST1, CIS3, PIR3, EXG1, ECM33, CRH1
cell wall organization or biogenesis	297 of 7166 genes, 4.1%	10 of 12 genes, 83.3%	9.49e-11	0	0	CCW14, GAS1, EXG1, CRH1, CIS3, EXG2, ECM33, BGL2, SCW4, PST1	12 of 13 genes, 92.3%	1.42e-14	0	0	GAS1, BGL2, ECM33, SCW10, CIS3, EXG1, SCW4, PIR3, PST1, CRH1, SIM1, HSP150	18 of 23 genes, 78.3%	3.59e-19	0	0	EXG2, SCW11, SUN4, EXG1, PST1, GAS5, CRH1, CIS3, SCW10, BGL2, GAS3, HSP150, CWP1, ECM33, CCW14, SCW4, SIM1, GAS1	13 of 17 genes, 76.5%	2.19e-13	0	0	BGL2, GAS1, SCW4, PIR1, HSP150, SIM1, PIR3, SCW10, CIS3, PST1, CRH1, EXG1, ECM33
cell wall polysaccharide metabolic process	30 of 7166 genes, 0.4%											4 of 23 genes, 17.4%	0.00034	0	0	GAS3, GAS1, CRH1, GAS5
cellular component organization	2092 of 7166 genes, 29.2%	11 of 12 genes, 91.7%	0.00136	0	0	GAS1, EXG1, CCW14, CRH1, CIS3, SSA1, EXG2, BGL2, ECM33, SCW4, PST1	13 of 13 genes, 100.0%	5.99e-06	0	0	BGL2, SSA1, GAS1, ECM33, SCW4, EXG1, PIR3, PST1, CIS3, SCW10, CRH1, SIM1, HSP150	19 of 23 genes, 82.6%	2.61e-05	0	0	CWP1, ECM33, HSP150, SIM1, SCW4, GAS1, CCW14, SSA1, EXG1, GAS5, PST1, CRH1, EXG2, SCW11, SUN4, SCW10, GAS3, BGL2, CIS3	14 of 17 genes, 82.4%	0.00108	0	0	ECM33, EXG1, CRH1, SCW10, CIS3, PST1, PIR3, PIR1, SCW4, SIM1, SSA1, HSP150, GAS1, BGL2
cellular component organization or biogenesis	2449 of 7166 genes, 34.2%	11 of 12 genes, 91.7%	0.00724	0.002	0.02	CRH1, CIS3, CCW14, EXG1, GAS1, ECM33, BGL2, PST1, SCW4, SSA1, EXG2	13 of 13 genes, 100.0%	4.67e-05	0	0	HSP150, SIM1, CRH1, SCW10, CIS3, PST1, PIR3, EXG1, SCW4, ECM33, GAS1, SSA1, BGL2	19 of 23 genes, 82.6%	0.0004	0	0	GAS1, SCW4, SIM1, SSA1, CCW14, ECM33, CWP1, HSP150, BGL2, GAS3, SCW10, CIS3, CRH1, PST1, GAS5, EXG1, SUN4, SCW11, EXG2	14 of 17 genes, 82.4%	0.00814	0.0022	0.02	BGL2, GAS1, SCW4, PIR1, HSP150, SSA1, SIM1, PIR3, SCW10, CIS3, PST1, CRH1, ECM33, EXG1
cellular glucan metabolic process	66 of 7166 genes, 0.9%											5 of 23 genes, 21.7%	0.00027	0	0	EXG2, GAS1, GAS3, GAS5, EXG1
cellular polysaccharide metabolic process	82 of 7166 genes, 1.1%											5 of 23 genes, 21.7%	0.00081	0	0	GAS3, GAS1, EXG1, GAS5, EXG2
external encapsulating structure organization	250 of 7166 genes, 3.5%	10 of 12 genes, 83.3%	1.66e-11	0	0	SCW4, PST1, ECM33, BGL2, EXG2, CIS3, CRH1, CCW14, GAS1, EXG1	12 of 13 genes, 92.3%	1.73e-15	0	0	HSP150, SIM1, CRH1, PST1, PIR3, SCW4, EXG1, CIS3, SCW10, ECM33, BGL2, GAS1	18 of 23 genes, 78.3%	1.51e-20	0	0	ECM33, CWP1, HSP150, GAS1, SCW4, SIM1, CCW14, GAS5, PST1, CRH1, EXG1, SUN4, SCW11, EXG2, GAS3, BGL2, SCW10, CIS3	13 of 17 genes, 76.5%	2.27e-14	0	0	GAS1, BGL2, SIM1, HSP150, PIR1, SCW4, SCW10, CIS3, PST1, PIR3, EXG1, ECM33, CRH1
fungal-type cell wall (1->3)-beta-D-glucan biosynthetic process	5 of 7166 genes, 0.1%											3 of 23 genes, 13.0%	4.71e-05	0	0	GAS5, GAS3, GAS1
fungal-type cell wall (1->3)-beta-D-glucan metabolic process	5 of 7166 genes, 0.1%											3 of 23 genes, 13.0%	4.71e-05	0	0	GAS3, GAS1, GAS5
fungal-type cell wall beta-glucan biosynthetic process	9 of 7166 genes, 0.1%											3 of 23 genes, 13.0%	0.00039	0	0	GAS3, GAS1, GAS5
fungal-type cell wall beta-glucan metabolic process	9 of 7166 genes, 0.1%											3 of 23 genes, 13.0%	0.00039	0	0	GAS5, GAS1, GAS3
fungal-type cell wall organization	201 of 7166 genes, 2.8%	9 of 12 genes, 75.0%	2.2e-10	0	0	GAS1, EXG1, CCW14, CIS3, CRH1, EXG2, PST1, BGL2, ECM33	10 of 13 genes, 76.9%	3.53e-12	0	0	HSP150, SIM1, CRH1, CIS3, PST1, PIR3, EXG1, ECM33, GAS1, BGL2	15 of 23 genes, 65.2%	2.05e-16	0	0	ECM33, PST1, GAS5, CWP1, CRH1, EXG1, SUN4, HSP150, EXG2, GAS1, SIM1, GAS3, BGL2, CIS3, CCW14	11 of 17 genes, 64.7%	8.94e-12	0	0	PIR3, CIS3, PST1, CRH1, EXG1, ECM33, BGL2, GAS1, PIR1, HSP150, SIM1
fungal-type cell wall organization or biogenesis	230 of 7166 genes, 3.2%	9 of 12 genes, 75.0%	7.52e-10	0	0	CIS3, CRH1, CCW14, GAS1, EXG1, PST1, BGL2, ECM33, EXG2	10 of 13 genes, 76.9%	1.38e-11	0	0	CIS3, EXG1, PST1, PIR3, CRH1, SIM1, HSP150, GAS1, BGL2, ECM33	15 of 23 genes, 65.2%	1.6e-15	0	0	ECM33, GAS5, PST1, CRH1, CWP1, EXG1, SUN4, HSP150, EXG2, GAS1, SIM1, BGL2, GAS3, CCW14, CIS3	11 of 17 genes, 64.7%	3.99e-11	0	0	PIR3, CIS3, PST1, CRH1, EXG1, ECM33, BGL2, GAS1, PIR1, HSP150, SIM1
glucan metabolic process	66 of 7166 genes, 0.9%											5 of 23 genes, 21.7%	0.00027	0	0	EXG2, GAS1, GAS3, GAS5, EXG1
negative regulation of cell aging	5 of 7166 genes, 0.1%	2 of 12 genes, 16.7%	0.00307	0	0	SSA2, SSA1											2 of 17 genes, 11.8%	0.00685	0.0025	0.02	SSA2, SSA1
polysaccharide metabolic process	96 of 7166 genes, 1.3%	4 of 12 genes, 33.3%	0.00165	0	0	EXG1, GAS1, EXG2, CRH1	4 of 13 genes, 30.8%	0.00108	0	0	CRH1, SIM1, EXG1, GAS1	8 of 23 genes, 34.8%	5.26e-08	0	0	CRH1, GAS5, EXG1, EXG2, SUN4, GAS1, SIM1, GAS3	4 of 17 genes, 23.5%	0.00818	0.002	0.02	GAS1, SIM1, EXG1, CRH1
Flocculation
		PCT1					PCT2					NPCT1					NPCT2
Gene Ontology term	Genome frequency	Cluster frequency	Corrected	FDR	False	Genes annotated to the term	Cluster frequency	Corrected	FDR	False	Genes annotated to the term	Cluster frequency	Corrected	FDR	False	Genes annotated to the term	Cluster frequency	Corrected	FDR	False	Genes annotated to the term
			P-value		Positives			P-value		Positives			P-value		Positives			P-value		Positives
cell adhesion	16 of 7166 genes, 0.2%											3 of 3 genes, 100.0%	6.21e-07	0	0	FLO11, SNF1, GAL83
biological adhesion	16 of 7166 genes, 0.2%											3 of 3 genes, 100.0%	6.21e-07	0	0	SNF1, FLO11, GAL83
surface biofilm formation	3 of 7166 genes, 0.0%											2 of 3 genes, 66.7%	2.38e-05	0	0	SNF1, FLO11
single-species surface biofilm formation	3 of 7166 genes, 0.0%											2 of 3 genes, 66.7%	2.38e-05	0	0	FLO11, SNF1
invasive growth in response to glucose limitation	54 of 7166 genes, 0.8%											3 of 3 genes, 100.0%	2.75e-05	0	0	SNF1, FLO11, GAL83
invasive filamentous growth	58 of 7166 genes, 0.8%											3 of 3 genes, 100.0%	3.42e-05	0	0	GAL83, FLO11, SNF1
pseudohyphal growth	78 of 7166 genes, 1.1%											3 of 3 genes, 100.0%	8.43e-05	0	0	GAL83, SNF1, FLO11
cell growth	90 of 7166 genes, 1.3%											3 of 3 genes, 100.0%	0.00013	0	0	FLO11, SNF1, GAL83
biofilm formation	7 of 7166 genes, 0.1%											2 of 3 genes, 66.7%	0.00016	0	0	SNF1, FLO11
single-species biofilm formation	7 of 7166 genes, 0.1%											2 of 3 genes, 66.7%	0.00016	0	0	SNF1, FLO11
growth of unicellular organism as a thread of attached cells	105 of 7166 genes, 1.5%											3 of 3 genes, 100.0%	0.0002	0	0	SNF1, FLO11, GAL83
filamentous growth of a population of unicellular organisms	110 of 7166 genes, 1.5%											3 of 3 genes, 100.0%	0.00023	0	0	GAL83, FLO11, SNF1
filamentous growth	126 of 7166 genes, 1.8%											3 of 3 genes, 100.0%	0.00036	0	0	SNF1, FLO11, GAL83
positive regulation of pseudohyphal growth	13 of 7166 genes, 0.2%											2 of 3 genes, 66.7%	0.00061	0	0	GAL83, SNF1
growth	161 of 7166 genes, 2.2%											3 of 3 genes, 100.0%	0.00075	0	0	FLO11, SNF1, GAL83
positive regulation of cell growth	15 of 7166 genes, 0.2%											2 of 3 genes, 66.7%	0.00083	0	0	GAL83, SNF1
positive regulation of growth of unicellular organism as a thread of attached cells	20 of 7166 genes, 0.3%											2 of 3 genes, 66.7%	0.0015	0	0	SNF1, GAL83
positive regulation of filamentous growth	23 of 7166 genes, 0.3%											2 of 3 genes, 66.7%	0.002	0	0	GAL83, SNF1
positive regulation of filamentous growth of a population of unicellular organisms	23 of 7166 genes, 0.3%											2 of 3 genes, 66.7%	0.002	0	0	SNF1, GAL83
positive regulation of growth	25 of 7166 genes, 0.3%											2 of 3 genes, 66.7%	0.00237	0	0	GAL83, SNF1
regulation of pseudohyphal growth	29 of 7166 genes, 0.4%											2 of 3 genes, 66.7%	0.00321	0	0	SNF1, GAL83
regulation of growth of unicellular organism as a thread of attached cells	39 of 7166 genes, 0.5%											2 of 3 genes, 66.7%	0.00586	0	0	GAL83, SNF1
regulation of cell growth	40 of 7166 genes, 0.6%											2 of 3 genes, 66.7%	0.00617	0	0	SNF1, GAL83
regulation of filamentous growth of a population of unicellular organisms	44 of 7166 genes, 0.6%											2 of 3 genes, 66.7%	0.00748	0	0	GAL83, SNF1
regulation of filamentous growth	46 of 7166 genes, 0.6%											2 of 3 genes, 66.7%	0.00819	0	0	SNF1, GAL83
